# Supplementary material for: Transcriptome Profiling of Etridiazole-Exposed Zebrafish (Danio rerio) Embryos Reveals Pathways Associated with Cardiac and Ocular Toxicities
Source: Int J Mol Sci. 2023 Oct 11;24(20):15067. doi: 10.3390/ijms242015067 (PMC10606920; doi:10.3390/ijms242015067)
Supplement: Supplementary file 1 [file ijms-24-15067-s001.zip]

Archive with 3 entries (3 files):
- Supplementary data 1.xlsx
- Supplementary Table 1.docx
- Supplementory file .pdf
